# Supplementary material for: GelMA, Click-Chemistry Gelatin and Bioprinted Polyethylene Glycol-Based Hydrogels as 3D Ex Vivo Drug Testing Platforms for Patient-Derived Breast Cancer Organoids
Source: Pharmaceutics. 2023 Jan 12;15(1):261. doi: 10.3390/pharmaceutics15010261 (PMC9867511; doi:10.3390/pharmaceutics15010261)
Supplement: Supplementary file 1 [file pharmaceutics-15-00261-s001.zip]

Archive with 1 entries (1 files):
- pharmaceutics-2102625-supplementary.pdf
